# Supplementary material for: GC/MS-Based Metabolomic Analysis of A549 Cells Exposed to Emerging Organophosphate Flame Retardants
Source: Toxics. 2024 May 24;12(6):384. doi: 10.3390/toxics12060384 (PMC11207991; doi:10.3390/toxics12060384)
Supplement: Supplementary file 1 [file toxics-12-00384-s001.zip]

Archive with 1 entries (1 files):
- toxics-2981914-supplementary.pdf
